# Supplementary material for: Structure Elucidation and Botanical Characterization of Diterpenes from a Specific Type of Bee Glue
Source: Molecules. 2017 Jul 14;22(7):1185. doi: 10.3390/molecules22071185 (PMC6152305; doi:10.3390/molecules22071185)
Supplement: Supplementary file 1 [file molecules-22-01185-s001.zip]

Archive with 2 entries (2 files):
- Appendix B. supporting data.mp4
- Appendix A_supporting data.pdf
